# Supplementary material for: Impact of chemotherapy-induced amenorrhea in breast cancer patients: the evaluation of ovarian function by menstrual history and hormonal levels
Source: World J Surg Oncol. 2013 May 20;11:101. doi: 10.1186/1477-7819-11-101 (PMC3666994; doi:10.1186/1477-7819-11-101)
Supplement: Additional file 1 — The file name Table-wjso.xls includes the following tables: Table 1. Patient characteristics; Table 2. Univariate analysis of CIA; Table 3. Univariate analysis of menopause; Table 4. Age group and menstrual status. This file refers to a multi-page table for the paper. All tables are shown in Sheet 1. [file 1477-7819-11-101-S1.xls]

## Sheet: Sheet1
Table 1 Patient characteristics
	enrolled (n=73)	excluded (n=295)	P value
Age at diagnosis, years			0.9486
≤40	16	56
41-45	25	103
46-50	24	100
≥51	8	36
Tumor stage			0.5808
T1	29	95
T2	30	147
T3	8	30
Tx	6	23
Positive LN			0.6185
0	40	166
1-3	17	72
4-9	9	41
≥10	7	16
Receptor status			0.0052
ER+,PR+	43	102
ER+,PR-	8	53
ER-,PR+	9	67
ER-,PR-	10	56
Unknown	3	17
Her-2/neu			<0.0001
Positive	25	66
Negative	40	103
Unknown	8	126
Chemotherapy regimen			0.9299
TEC	3	15
FEC	20	79
FEC-T	19	82
TC	17	77
TCH	3	10
TE	11	32
Radiation therapy			0.0529
Yes	36	109
No	37	186
Tamoxifen			0.064
Yes	64	230
No	9	65
Trastuzumab			0.8172
Yes	7	31
No	66	264
ER, estrogen receptor; PR, progesterone receptor; TEC, docetaxel, epirubicin, cyclophosphamide; FEC, 5-fluorouracil, epirubicin, cyclophosphamide; FEC-T, FEC, docetaxel; TC, docetaxel, cyclophosphamide; TCH, docetaxel, carboplatin, trastuzumab; TE, docetaxel, epirubicin.
Table 2 Univariate analysis of CIA
	Amenorrhea	No amenorrhea	P value
	(n=61)	(n=12)
Age at diagnosis >40 y, n (%)	54 (88.5)	3 (25.0)	<0.0001*
Chemotherapy regimens, n (%)			0.3333*
Anthracycline-based regimen(FEC)	16 (26.2)	4 (33.3)
Taxane-based regimen(TC, TCH)	19 (31.1)	1 (8.3)
Anthracycline- and taxane- based regimen(TEC,FEC-T,TE)	26 (42.6)	7 (58.3)
Tamoxifen, n (%)	55 (90.2)	9 (75.0)	0.1608*
Radiation therapy, n (%)	30 (49.2)	6 (50.0)	0.9586
Trastuzumab, n (%)	7 (11.5)	0 (0)	0.5911*
* Fisher's exact tests; # As there was only 12 patients without amenorrhea, these analysis is limited.
Table 3 Univariate analysis of menopause
	menopause	No menopause	P value
	(n=22)	(n=51)
Age at diagnosis >45 y, n (%)	19 (86.4)	13 (25.5)	<0.0001
Chemotherapy regimens, n (%)			0.9996
Anthracycline-based regimen(FEC)	6 (27.3)	14 (27.5)
Taxane-based regimen(TC, TCH)	6 (27.3)	14 (27.5)
Anthracycline- and taxane- based regimen(TEC,FEC-T,TE)	10 (45.4)	23 (45.0)
Tamoxifen, n (%)	22 (100.0)	42 (82.4)	0.0313*
Radiation therapy, n (%)	11 (50.0)	25 (49.0)	0.9287
Trastuzumab, n (%)	2 (9.0)	5(9.8)	1.0000*
* Fisher's exact tests
Table 4 Age group and menstrual status
	≤40 years	41-45 years	46-50 years
	(n=16)	(n=25)	(n=24)
CIA, n (%)	7 (43.8)	22 (88.0)	24 (100.0)
Final menstrual status, n (%)
Regained menses	7 (43.8)	15 (60.0)	5 (20.8)
Amenorrhea with postmenopausal hormone levels (menopause)	0	3 (12.0)	14 (58.3)
Amenorrhea with premenopausal hormone levels	0	4 (16.0)	5 (20.8)
